# Supplementary material for: Compliance with anthelmintic treatment in the neglected tropical diseases control programmes: a systematic review
Source: Parasit Vectors. 2016 Jan 27;9:29. doi: 10.1186/s13071-016-1311-1 (PMC4729159; doi:10.1186/s13071-016-1311-1)
Supplement: Additional file 3: — complete data extraction table of all selected studies. (XLSX 35 kb) [file 13071_2016_1311_MOESM3_ESM.xlsx]

## Sheet: all studies
Author	Publication Year	Country	MDA Year(s)	Disease	Drugs delivered*	Method of delivery	Sample**	Compliance/Non-compliance rate	Reasons for non-compliance	Predictors of compliance (y/n)***	Notes on metrics/definitions
Anto et al.	2011	Ghana	2008	SCH, RB, LF	IVM+ALB/IVM+ALB+PZQ	Community	10,688 eligible in intervention arm; 15,803 eligible in control arm	Intervention (IVM+ALB+PZQ): 2.13% refusal overall, 66.05% took PZQ; control arm (IVM+ALB): 1.59% refusal overall	Mentions fear of side effects	No	Presented as refusal rate; denominator is eligible population
Desmond et al.	2005	Tanzania	2001	Trachoma	AZT	Community	3,646 eligible; 385 surveyed	76% (women 79.4%; men 71.6%)	n/a	Yes	Compliance= % who took drug out of total eligible
Schacter et al.	1999	Egypt, The Gambia, Tanzania	unclear	Trachoma	AZT or TET	Community	7,251 study population (Tanzania: 3,261; The Gambia: 1,753 ; Egypt: 2,238)	Egypt: AZT 95%, TET 59.5%; The Gambia: AZT 98.3%, TET 94.6%; Tanzania: AZT 88.6%, TET 89.6%	n/a	Yes	Compliance= directly observed ingestion of AZT/application of TET; defined as receiving at least 1 dose AZT or 28 applications TET
Ssemanda et al.	2010	The Gambia, Tanzania	unclear	Trachoma	AZT	Community	32 Tanzanian communities (pop. 46,634); 48 Gambian communities (pop. 33,695)	Tanzania: average coverage 88.7%, children 94%; percentage households with all children treated 89.8%, - some children treated 5.4%, - no children treated 4.8%; The Gambia: average coverage 86.2%, children 88.7%; percentage households with all children treated 75.2%, - some children treated 20.2%, - no children treated 4.6%	n/a	No	Presented as 'average community coverage' (tx directly observed and recorded). Total coverage= proportion of censused population who had received either a tube of tetracycline or an observed dose of azithromycin.
Lynch et al.	2003	Tanzania	unclear	Trachoma	AZT	Community	14,582 eligible; 70-100 HH surveyed	51.6% in VG group*; 58.6% in CV group*	n/a	Yes	Presented as 'treatment coverage'= number of individuals in each risk group from target households who received treatment out of the total number of individuals in that risk group from target households. *Assessing recruitment strategies (self-selected community volunteers vs. elected gov't personnel)
Cromwell et al.	2009	Sudan	2008	Trachoma	AZT	Community	1,358 surveyed	Population coverage 20.9%; Self-reported participation 64.9%; Ink marks observed 37.5%; Total reported participation (self + proxy) 61.5%*	Not present at time of distribution (68.7%); unable to travel to the distribution site (10.5%); no one came to distribute at the household level (8.9%); did not know about the distribution (8.7%); did not know what the drug was for (1.0%)	Yes	*Study compared 3 methods of calculating participation: traditional calculation (distribution records, among total eligible population), self-reported participation (among those present), indelible ink marking (among those self-reported)
Awasthi et al.	2013	India	1999-2004	STH	ALB	Community - targeted (children aged 6-72 months); biannual	243,258 at mid-census	Overall 86% (with ALB) over 5 years; 95% for those registered with AWC; 73% for those unregistered	n/a	No	Unspecified
Casey et al.	2010	Vietnam	2006-2009	STH	ALB/Iron-folic acid supplements	Community - targeted (women aged 15-45 years); ALB every 4 months, then 6 months	Number interviewed in 2006, 2007, and 2009: 253, 276, and 322	After 36 months, 87%. 2006, 2007, and 2009 surveys: 51% [37% - 65%]; 90% [84% - 95%]; 87% [80% - 93%]*	n/a	No	Compliance= "taking 75% or more of the tablets received." *No distinction between iron-folic acid tablets and ALB compliance
Gunawardena et al.	2008	Sri Lanka	2006	STH	ALB+DEC	School	589 children	2006 survey: 58.2% (range of 29.3% to 83.4% between schools)	n/a	No	Self-reported by schoolchildren as having taken the drugs
Holland et al.	1996	Nigeria	1991-1992	STH	Levamisole	School - targeted (children aged 5-15 years); annual, biannual, and every 4 months	550 targeted children	Village 1: 1991: 71%; Village 2: 1991: 61.3%, 1992: 62.4%; Village 3: Jul 1991: 84%, Nov 1991: 64.4%, Mar 1992: 64.3%	n/a	Yes	Referred to as compliance to treatment but only presented rates of 'children treated'
Halwindi et al.	2010	Zambia	2006-2007	STH	MBZ	Community - targeted (children aged 12-59 months)	Rounds 1-4: HF arm 1963, 1965, 1402, 1188; ComDT+HF arm 1704, 1715, 1199, 1304	Rounds 1-4: HF arm 37.1%, 30%, 30%, 34.2%; ComDT arm 56.2%, 56.8%, 82.7%, 72.5%	n/a	Yes; reported in Halwindi et al. 2015	Referred to as 'treatment coverage;' defined as "the proportion of children who took the anthelminthic drug divided by the total number of registered eligible children."
Chongsuvivatwong et al.	1994	Thailand	1989	Hookworm	MBZ	Community	Respondents: 844 aged >60 years, 843 adults, 840 school children	85% if distributed by health workers; 75% if distributed by volunteers	n/a	Yes	Unspecified but distinguished compliance from coverage
Muhumuza et al.	2013	Uganda	2011	SCH	PZQ	School	1010 children surveyed (aged 10-14 years)	28.2% [CI 22.9%, 33.6%]; range between 12 schools 11.2%-69.1%	Of those non-compliant, 72.0% reported fear of side effects of praziquantel as major reason for non-uptake; of these, 72.3% deliberately absent from school during MDA due to fear of side effects; 74.6% of total sample reported they would not swallow the drug during subsequent MDA due to fear of side effects.	Yes	Referred to as 'uptake'; defined as having received and swallowed praziquantel tablets at the last MDA
Talaat & Miller	1998	Egypt	1994	SCH	PZQ	Community	988 study population	70%	Non-compliant (30%): refusal (13.9%), too young/unable to swallow (7.4%), travel (2.5%), ill (0.2%), other (1.9%)	No	Compliance= those who accepted treatment out of total population
Hu et al.	2005	China	1992-1994	SCH	PZQ	Community	Control arms: 280 surveyed pre-intervention; 296 surveyed post-intervention	Control villages pre- and post-intervention: 70.4% and 61.7% (schoolchildren 6-15 yrs); 60.4% and 50.5% (women 16-60 yrs); 81.6% and 69.6% (men 16-60 yrs)	n/a	No	Compliance= "the percentage of persons who accepted treatment and who also received the drug"
Amazigo et al.	2000	Cameroon, Nigeria, Tanzania, Uganda	1998-2000	RB	IVM	Community	14,925 surveyed	Overall treatment coverage for 26 projects: 65.4%; Cameroon 60.2%; Nigeria 64.9%; Tanzania 62.9%; Uganda 76.9%	Reasons for non-treatment (combined country data): ineligible (30.7%), absent (29.1%), refused (10.7%), not informed (9.5%), other (20%)	No	Presented as treatment coverage= percentage treated of the eligible population; differentiated between treatment coverage and distribution
Brieger et al.	2002	Nigeria	1999	RB	IVM	Community	9330 surveyed	68.6% reported taking at most recent distribution*	Underage (34.3%), absent during distribution (34.9%), refusal (13.7%), pregnancy (4.8%), sickness (4.2%), not being informed (3.7%), other (3.7%), no response (0.7%)	Yes	Referred to as 'coverage' throughout, both as receiving the drug, also as taking the drug. Unclear whether reporting compliance or coverage as they describe proportion who reported taking the drug and reasons for not taking in the table, yet refer to them as reasons for not receiving in the text.
Endale et al.	2015	Ethiopia	2012	RB	IVM	Community	308 surveyed	80.8%	Absence (due to farming) during the campaign day (37.3%), CDDs did not come to their house to provide them with the treatment (20.4%), do not trust the importance of the treatment (13.6%), and other reasons such as fear of side effects and shortage of drug (11.8%)	Yes	Presented proportion who reported taking the drug; denominator unclear
Clemmons et al.	2002	Cameroon, Nigeria, Tanzania	1998-2000	RB	IVM	Community	6069 surveyed	Calculated from data: Cameroon (60.8%); Nigeria (63.9%); Tanzania (57.6%)	Reasons for non-treatment (calculated from data): absent (Cameroon 50.9%; Nigeria 66.3%; Tanzania 61.7%), refused (Cameroon 48.5%; Nigeria 18.8%; Tanzania 32.9%), unaware of treatment round (Cameroon 0.6%; Nigeria 14.9%; Tanzania 5.5%)	Yes	Presented number who reported taking IVM over total household survey respondents (calcuated manually from data)
Guderian et al.	1997	Ecuador	1990-1996	RB	IVM	Community	approx. 4100 eligible	Average treatment coverage over 7-year period: 91.5%; range of 81.9% to 98%	n/a	No	Treatment coverage and compliance used interchangeably
Collins et al.	1992	Guatemala	1988-1990	RB	IVM	Community - biannual treatment	Total eligible residents at each treatment cycle ranged from 1,322 to 1,372	Biannual treatment rounds from 1988-1990: 77.8%, 75.8%, 79%, 78.4%, 74.9%	n/a	No	Referred to both as 'coverag'e and 'participation'; defined as percentage of eligible population treated
Ezeigbo et al.	2013	Nigeria	1995-2010	RB	IVM	Community	558 surveyed	55.4% had taken drug before; 44.6% had never been treated; 22.7% of treated were high compliers; 12.6% high compliers of community overall	"Not informed/lack of information on the arrival of drug" (27.8%), "no reason for refusal" (22.2%), "absent, away from village" (20%), "no distribution" (19.7%), under age 5 at time (6.1%), side effects (3.2%), seriously sick at home (1.6%), pregnant at home (1.6%), drug had finished (.2%), too short at time (.2%). Anaysis reveleaed reasons were not significant.	Yes	Rate of compliance determined by the number of times the drug (ivermectin) was swallowed. Individuals who had taken the drug for less than eight times were regarded as low compliers while high compliers were those who had taken the drug for eight or more times. Denominator unclear.
Nuwaha et al.	2005	Uganda	2002	RB	IVM	Community	839 surveyed	82.6% overall; 79.3% compliance of those interviewed	n/a	Yes	Self-reported compliance; denominator of eligible popluation
Okeibunor et al.	2011	Uganda, Nigeria, Cameroon, DRC	unclear	RB	IVM	Community	1600 surveyed	Compliance during last MDA: Cameroon (75.1%), DRC (74.9%), Nigeria (88.7%), Uganda (98.5%); total (84.7%)	Partial data given: "absenteeism was the main reason for missed drug administration. Lack of information was cited as a problem in DRC (21.6%) and Nigeria (29%), while fear of side effects was a problem in Cameroon (17.9%) and Uganda (20.3%)."	Yes	Compliance= self-reported having taken IVM at last distribution over total eligible population
Otubanjo et al.	2008	Nigeria	1996-2004	RB	IVM	Community	4800 surveyed	49.96% overall participation	n/a	No	Presented as 'coverage' yet discussed as 'participation'
Oyibo & Fagenro-Beyioku (b)	2002	Nigeria	1992-1995	RB	IVM	Community	325 surveyed	MDA rounds 1-4: CCR range 38.56%-96.97%; mean AR range 62.82%-98.49%	Reasons for non-acceptance (full data by year available in paper): absent from treatment, rejected treatment, too old for treatment, ill at time of treatment	No	See Oyibo et al. 1998
Oyibo & Fagenro-Beyioku (a)	1998	Nigeria	1991-1995	RB	IVM	Community	632 surveyed	MDA rounds 1-5: AR 52.2%, 53.2%, 57.9%, 51.3%, 52.8%; ACAR 53.48%; CCR 2.11% of those who received, 1.9% of sample	Reasons for non-acceptance (full data by year available in paper): absent from treatment, pregnant, lactating, severely ill, refusing	No	Acceptance rate (AR)= no. of subjets that participated by taking IVM at any treatment round (Tx1, Tx2, Tx3, Tx4, Tx5)/total no. subjects examined at that round of treatment. Community compliance rate (CCR)= no. subjects who took IVM at all treatment rounds (Tx1-Tx5)/total no. subjects examined . Average community acceptance rate (ACAR)= sum of the yearly acceptance/no. years of IVM treatment
Oyibo Fagenro-Beyioku (c)	2002	Nigeria	1990-1995	RB	IVM	Community	890 surveyed	MDA rounds 1-6: AR 90.6%, 87.2%, 87.4%, 85.4%, 90.1%, 91.9%; ACAR of 88.77%; CCR 74.76%	Reasons for non-acceptance (full data available in paper): absent from treatment, rejected treatment, too old for treatment, ill at time of treatment	No	See Oyibo et al. 1998
Pacque et al.	1991	Liberia	1987-1989	RB	IVM	Community	1987: 13,704; 1988: 13,977; 1989: 14,110	1987: 96.8% (56.2% of total pop); 1988: 96.6% (57.7% of total pop); 1989: 98.4% (70.9% of total pop)	n/a	No	Referred to as 'those who accepted treatment' using eligible popluation as denominator
Brieger et al.	2011	Cameroon, Nigeria	1998-2005	RB	IVM	Community	8480 surveyed	Last MDA round: 80.7%; 8-year compliance: 42.9% high compliers (took 6-8 times); 30.5% (3-5 times); 26.7% low compliers (0-2 times)	Reasons for not taking tx: exclusion criteria such as sickness (6.3%), pregnancy (8.8%), age (8.6%), and shortness (1.1%); personal reasons included being absent (57.9%), fear of side effects (1.8%), ‘do not take western drugs’ (0.1%), and refusal (20.5%); programmatic problems included not being informed (4.4%), the drug had finished (1.0%), and no distribution (9.2%).	Yes	Compliance defined as those who swallowed the drug. Low compliance defined as taking IVM 0-2 times, middle range 3-5 times, high compliance 6-8 times over past 8 years.
Wanji et al.	2009	Cameroon	2006-2008	RB	Doxycycline	Community	21,355 censured; 17,519 eligible	60.6% therapeutic coverage; 73.83% therapeutic coverage of eligible pop; 97.5% compliance at end of 6 weeks	Reasons for dropping out of the treatment: pregnancy (1.9%); travel out of the village (18.75%); abandoned with no reason advanced (69.3%) and sickness (10.0%).	No	Therapeutic coverage' defined as the proportion of individuals treated in the total population censured (also presented was therapeutic coverage of eligible population); 'complianc'e defined as the proportion of individuals taking treatment who completed all six weeks' treatment without missing a single dose.
York et al.	2014	Tanzania	unclear	RB	IVM	Community	456 surveyed	77.1% taken drug previously	Most common reasons for not participating: Tandai site: absence from the village at the time of distribution (42%), not having enough information (23%), and fear of taking the drug (12%). Kizinga site, responses included: don’t see the importance or because they aren’t sick and don’t need medication (56%), disagreement with how the dose of ivermectin is calculated (8%), and fears associated with …	No	Unspecified: self-reported participation
Whitworth et al. (a)	1991	Sierra Leone	1987-1991	RB	IVM	Community	1745 total population (870 to treatment arm)	IMV treatment arm coverage rounds 1-3: 77%, 66%, 64%; proportion treated of those eligible: 90%, 75%, 70%	n/a	No	Presented both as 'coverage rates' and 'proportion treated of those eligible'
Whitworth et al. (b)	1996	Sierra Leone	1987-1991	RB	IVM	Community	335 surveyed	>85% received at least 3 doses	n/a	No	Referred to in title as 'compliance' yet in results as 'proportion of subjects who received doses' (also mentioned attendance)
Whitworth et al. (c) (partial data from previous study)	1996	Nigeria, Sierra Leone	1987-1991	RB	IVM	Community	Sierra Leone: 1745 total, 870 IVM arm; Nigeria: 1847 total, 924 IVM arm	MDA rounds 1-4: SL: 77%, 66%, 64%, 66% ; Nigeria: 80.2%, 82.4%, 70.5%, 62.2%	n/a	Yes	Two definitions of compliance were used in main study: complete compliance involved attending all five dosing rounds; general compliance involved never missing two dosing rounds in a row (although single rounds might be missed). HOWEVER, data presented here is given as proportion of IVM arm participants who were treated.
Newell	1997	Burundi	1991-1994	RB	IVM	Community	151 surveyed	Number of times reported taking IVM: 4 times (43/151, 28.5%), 3 times (34/151, 22.5%), 2 times (35/151, 23.2%), 1 time (17/151, 11.3%), no tx (12/151, 7.9%), no information (10/151, 6.6%)	n/a	No	Self-reported. 1994: An inquiry was made about the adults' attendance of the annual treatment rounds; their participation was confirmed by checking the personal registration cards, which mentioned the dates of the treatments.
Babu & Satyanarayana	2003	India	1999	LF	DEC	Community	5148 study population	64%	Too many tablets (4.51%), fear of side effects (27.51%), forgot/missed (34.93%), perceived unncessary (13.09%), ill health (5.39%), cultural reasons (3.06%), others (17.18%), no response (2.77%)	No	Compliance: percentage of individuals who consumed tablets of total eligible population
Mathieu et al.	2004	Haiti	2000	LF	DEC+ALB	Community	304 surveyed	63.9%	Absence during the distribution (16.5%), pregnancy (10.9%), and use of contraceptive drugs (12.0%)	Yes	Referred to as 'drug coverage': percentage of respondents who reported taking drugs
Kasturiratne et al.	2001	Sri Lanka	2001	LF	DEC	Community	1935 surveyed	63.1% overall; 94.7% of those who received it	Inability to obtain it from the centres (50.3%), fear of interaction with current medication (14%), forgetting to use the drug after obtaining it (10.2%), considering it as unnecessary (8.3%), fear of adverse effects (6.6%)	Yes	Compliance: consumption of drug over total eligible
Babu & Kar	2004	India	2002	LF	DEC+ALB	Community	13,826 surveyed	41.57% overall compliance	Fear of side-effects (82.1%), not in the village/away from the family (5.6%), sick (3.5%), felt unnecessary (3.3%), no response/no reason (1.3%), pregnant during the programme (0.3%), others (3.8%)	No	Compliance: percentage of number of individuals who consumed tablets over the total eligible individuals
Krentel et al.	2006	Indonesia	2002	LF	DEC+ALB	Community	Pre-MDA survey: 375; post-MDA survey: 386	Pre-MDA: 21% (of previous MDA); post-MDA: 88%	n/a	Yes	Self-reported having taken tablets at last MDA
Weerasooriya et al.	2007	Sri Lanka	2003	LF	DEC+ALB	Community	4358 surveyed	71.4%	Refused drugs because they were under some other medication (3.1%), felt they did not need them (3.2%), had forgotten to consume them (1.1%), worried about adverse effects (0.8%)	No	Compliance: those who consumed over eligible population
Amarillo et al.	2008	Philippines	2004	LF	ALB+DEC	Community	437 surveyed	94.5% (64.4% coverage; 60% acceptance rate)	No frequencies given: fear of side effects, forgetting to take tablets, misconceptions about adverse effects caused by the drugs (e.g., sterility; fainting, and even death), inability to work efficiently, having to abstain from alcohol drinking and cigarette smoking	Yes	"The study defined acceptance rate as the proportion of individuals in the sampled population who actually ingested the antifilarial drugs during the MDA in 2004. Compliance rate for the MDA round in the same year is defined as the number of people who reported that they ingested the drugs, divided by the total number of people who received the drugs multiplied by 100. Similarly, coverage rate is…
Babu et al. (b)	2006	India	2004	LF	DEC	Community	7226 surveyed	Rural w/o intervention 71.5%; Urban w/o intervention 41.1%; Urban with intervention 71.9%	Reasons mentioned: parents thought their children were too young to receive drugs, risk adverse reactions	No	Compliance: percentage of eligible individuals >2 years who ingested tablets
Gunawardena et al. (a)	2007	Sri Lanka	2004	LF	DEC+ALB	Community	2319 surveyed	64% overall compliance of population; 84.4% compliance among those who received	Forgot to take the drugs (20.8%), thought it unnecessary (7.3%), afraid to take the drugs, as they had experienced side effects previously (5.8%), or knew of others who had developed side effects (6.9%), on other medication (13.5%), other reasons (30.7%) such as being busy, absent, scared of taking medicines, not wanting to take from a volunteer, pregnant or breastfeeding	Yes	Self-reported ingestion of tablets; reported both as total population and those who received
Gunawardena et al. (b)	2007	Sri Lanka	2004	LF	DEC+ALB	Community	1st follow-up: 2034; 2nd follow-up: 1974 surveyed	1st follow-up: 59.4%; 2nd follow-up: 64.5%	n/a	No	Number who reported taking drugs at last MDA over total eligible
Gunawardena et al. (c)	2008	Sri Lanka	2004	LF	DEC+ALB	Community	2319 surveyed	63.9%	n/a	No	Compliance referred to those who received and ingested drugs over eligible population
Pattanshetty et al.	2010	India	2004	LF	DEC+ALB	Community	1055 eligible	76.8% DEC; 75% ALB	n/a	No	Compliance refers to actual consumption of the drug by the community; denominator used is those who received drug.
Babu & Mishra	2008	India	2005	LF	DEC	Community	13,848 total population	49.5% overall; 61.9% rural; 45.3% urban	Reasons for non-consumption (more complete data available for rural/urban): underage, pregnant, sick, fear of adverse reactions, felt unnecessary, absent, forgot, others, no response	No	Compliance: percentage of individuals who consumed tablets of total eligible population
Kumar et al.	2008	India	2006	LF	DEC	Community	4164 surveyed	89% (those who received); 75.8% effective coverage	Refusal without any reason (63.3%), fear of side effects (19.5%), forgot to take or misplaced the drug (17.2%)	No	Compliace referred to ingestion of the drug among those who received it. Effective coverage rate referred to end product of coverage by the health system and compliance by community. Error/misreporting of text vs table.
Mukhopadhyay et al.	2008	India	2006	LF	DEC	Community	7168 surveyed	64.64% of those who received	n/a	No	Drug compliance: those who consumed the drugs out of those who received the drugs.
Aswathy et al.	2009	India	2007	LF	DEC+ALB	Community	599 surveyed	39.6% (30.5% of interviewees)	Fearful of the drugs (39.4%), too ill (22.5%), misconceptions about the aims of MDA (12.5%).	Yes	Compliance: percentage of interviewees who had received tablets who had then ingested them	*refers to compliance as % who received tablets but ALSO as % who ingested tablets
Cantey et al. (a)	2010	India	2007	LF	DEC	Community	3449 surveyed (includes intervention and control)	52.2% compliance (non-intervention)	Fear of side effects (54.1%), DEC not needed/not sick (19.1%), sick when DEC distributed (5.9%), not at home when DEC distributed (6.4%), forgot to take (4.4%)	Yes	Compliance: percentage who took tablets
Vaishnav et al.	2012	India	2007	LF	DEC	Community	5058 surveyed	87.6% total compliance; range from 83% to 93.8% in different zones.	n/a	No	Compliance referred to those who actually consumed drug
Godale & Balaji	2012	India	2007	LF	DEC+ALB	Community	606 surveyed	73.1%	Not aware LF (19.06%), fear of side reactions (45.38%), empty stomach (11.04%), drug not given (9.2%), absent at the time of drug (4.9%), no need as no symptoms (8.58%), sick (1.84%)	No	Compliance refers to consumption of drugs by eligible population
Kumar et al.	2009	India	2007	LF	DEC	Community	1118 eligible	62.8% of eligible; 85.6% of those who received	Fear of side-effects/felt not necessary (80.6%), failure to deliver the drugs (6.7%), not eligible (12.7%)	No	"Those who swallowed drugs out of total eligible"
Lahariya & Mishra	2008	India	2007	LF	DEC	Community	2173 surveyed	District A, B, C: 77.4%, 61.3%, 74.2%	n/a	No	Compliance: No. of people who had ingested sufficient dose of DEC tablets/Total people who had received the DEC tablets × 100
Nujum	2011	India	2007	LF	DEC+ALB	Community	1185 eligible	39.5% of those who received; 20.8% of eligibles	Fear of side effects (30.6%), not feeling the need of taking the drug because they had no disease (21.2%), having other diseases or taking drugs for other diseases (14%), being acutely sick during the time of MDA (5.8%), unacceptability of drug administrator (3.7%), no reason (10.8%)	yes	Compliance: percentage of individuals who reported to have consumed the drug, among those who received the drug.
Cantey et al. (b)	2010	India	2008	LF	DEC	Community	2481 in MDA-only (non-intervention)	52.9% compliance (non-intervention)	Top reasons for non-adherence: fear of side effects (32.3%), lack of trust of DEC (22.5%), not present for distribution (5.9%), forgot to take DEC (16.7%), DEC not needed/not sick (6.9%), sick when DEC given out (8%)	Yes	Unspecified: percentage who took tablets over eligible? Also referred to as adherence.
Dorle et al.	2012	India	2008	LF	DEC	Community	5512 study population	77.34% compliance of DEC	Empty stomach (50.36%), lack of knowledge (24.42%), side effect of drugs (19.94%), fear of drugs (5.28%)	No	Consumption of drug over total study population
Mahalakshmy et al.	2010	India	2008	LF	DEC	Community	1231 eligible	88.7% compliance; 67.6% efffective coverage	n/a	No	Compliance: consumption of DEC over eligible population. Effective coverage: product of coverage rate and compliance rate
Patel	2012	India	2008	LF	DEC+ALB	Community	1192 eligible	78.6% Bagalkot; 38.8% Gulbarga	Reasons for not consuming tablets in Bagalkot and Gulbarga: didn't receive tablets (27.9%, 15.2%), not present at home (18.4%, 10%), drug given at home but no information (9.5%, 3.7%), too many tablets (6.1%, 0%), fear of side effects (5.4%, 51.2%), forgot to take (4.1%, 1.6%), fear to give drugs to children (3.4%, 4.7%), other reasons (3.5%, 5.5%), exclusion criteria (12.9%, 4.4%)	Yes	Compliance: those who took both DEC and ALB over total eligible
Ranganath	2010	India	2008	LF	DEC+ALB	Community	602 surveyed	26.6% DEC+ALB; 32.7% DEC; ALB 44%	Drug not given (38.5%), drug given at home but no information (22.6%), fear of side effect (11.1%), forgot to take (6.8%), I am healthy (4.7%), fear to give drugs to children (16.2%)	No	Referred to as "surveyed coverage" of consuming the drugs.
Ranganath & Reddy	2012	India	2008	LF	DEC+ALB	Community	1131 surveyed	68%	Not at home (55%), fear of reaction (19%), DD did not come to house (12%), not worth (9%), forgotten (3%), no response (2%)	No	Compliance refers to the percentage of number of individuals who consumed DEC+ALB, to the total eligible individuals
Ravish et al.	2011	India	2008	LF	DEC+ALB	Community	1830 surveyed	46%	Inadequate information (51.8%), fear of reaction (15.2%), not at home (15.7%), not visited by team (10.3%), others (sickness, I am healthy) (7%)	No	Compliance was those who consumed tablets of total eligible population
Haldar et al.	2013	India	2008	LF	DEC	Community	571 eligible	42.3%	Factors responsible for defaulters were no motivation (24.7%), drugs not supplied (22.5%), absence at home (13.5%), no faith (10.1%), fear of side effects (10.1%) and others: Forgotten, lack of prior IEC etc (7.8%), illness (7.3%), wrong information (3.9%)	No	Compliance: consumption of drug among those who received drug; defaulter: did not consume drug, or partially consumed drug, or those who were not supplied the drug by the drug distributors.
Hussain et al.	2013	India	2009	LF	DEC	Community	925 eligible	77.3%	Not present at home (25.72%), fear of side effects (20%), not feeling well (17.61%), drug given at home but no information (22.86%), others (13.81%)	No	Compliance: consumption of drug by eligible population
Jha et al.	2012	India	2009	LF	DEC+ALB	Community	568 surveyed	93.2% compliance of those who received	Not present at home (21%), not aware (5.3%), not counseled (5.3%), fear of side effects (47.4%), lack of faith (21%)	No	Compliance: consumption of both DEC+ALB by those who received them.
Moala-Silatolu et al.	2012	Fiji	2010	LF	DEC+ALB	Community	324 surveyed	40.4% ingested both DEC and ALB	n/a	Yes	Referred to as adherence: "Those who ingested both DEC and ALB were regarded as adherent to the MDA preventive chemotherapy regimen"
Prasad et al.	2013	India	2010	LF	DEC	Community	1201 eligible	94.23% consumption rate in Chhindwara; 70.89%in Rewa	n/a	No	Compliance/consumption rate: those who swallowed tablet over eligibles
Singh et al.	2013	India	2010	LF	DEC	Community	641 eligible	89.9% compliance; 85.2% effective coverage	Refusal without any reason (47.5%); fear of side effects (32.8%); either forgot to take or misplaced the drug (19.7%)	No	Compliance defined as ingestion of drug by those who received it. Effective coverage defined as end product of coverage of the health system and compliance by community.
Karmakar et al.	2011	India	2010	LF	DEC+ALB	Community	778 eligible; 166 surveyed	69.43% overall compliance; 38.81% effective coverage	fear of side effects (36.84%), inadequate counseling about the use of the drug for who do not have any clinical manifestation of filariasis (27.82%), no faith on the drug (12.03%), not present at home (5.26%), etc.	No	Compliance referred to consumption of drug by those who received it. Effective coverage defined as coverage x compliance (those who consumed over total eligible population)
Koradhanyamath et al.	2012	India	2010	LF	DEC+ALB	Community	951 surveyed	60.4%	Fear of adverse drug reaction (72.2%), doubtful benefit on consumption (17.8%), lack of information (16%) and fear of death (15.2%).	No	Compliance : those who consumed tablets among those who received tablets.
Roy et al.	2013	India	2010	LF	DEC	Community	603 surveyed	70.07% compliance; 34.16% effective coverage	No definite reasons stated (25.94%), fear of side-effects (20.15%), do not know MDA (16.88%), absent at the time of drug distribution/administration (14.61%), no faith in MDA (12.59%), sickness (3.53%), others (6.3%)	No	Compliance: proportion ingested at sufficient dose of DEC by those who received the tablets; effective coverage: proportion ingested at appropriate dose of DEC by eligible individuals
Hodges et al.	2010	Sierra Leone	2010	LF	IVM+ALB	Community	9249 surveyed	85.8% recalled taking both drugs	n/a	No	Referred to as coverage; recall of taking both IVM and ALB
Anil	2012	India	2011	LF	DEC+ALB	Community	1006 interviewed	DEC compliance rate 73.99% overall	Not given drugs (61%), old age and fear of illness (23%), absent from home (7%), not suffereing from any illness (5%), suffering from illness (3%), not aware of program (1%)	No	Compliance: actual consumption of drug by community (excludes those who took improper dosage); denominator as eligible population
Hussain et al.	2014	India	2011	LF	DEC+ALB	Community	691 surveyed	Rural 28%; urban 31%	Fear of side effects (77.05%), not suffering from disease (8.41%), suffering from other disease (3.44%), health staffs not attending (3.05%), no faith in community health workers (1.52%), assumption that free medicine will not work (1.91%), difficult to take 4 tablets at once (1.91%), not available at home (1.52%), taking other medications (0.57%), using 'Tabeez' (thread given by religious healer…	Yes	"Compliance was defined as the percentage of individuals who self-reported that they consumed the drugs, among those who received the drugs."
Kisoka et al.	2014	Tanzania	2011	LF	DEC+ALB	Community	3279 adults surveyed; drug uptake info on additional 1942 children	55.1% drug uptake overall	Being absent from home (50.2%), clinical contraindications to treatment (10.8%), missing household visits of drug distributors (10.6%), not informed about the distribution (9.0%), general dislike for the drugs (7.6%), worried about side effects (4.6%), did not consider the drugs as being effective (3.9%), had taken alcohol (0.6%), other reasons (2.7%)	Yes	Referred to as drug uptake used as metric: self-reported from interviews (mothers/caretakers for children)
Nirgude et al.	2012	India	2011	LF	DEC+ALB	Community	487 surveyed	43.04%	Fear of side effects (47.51%), forgot to take tablet after food as advised by DD (19%), on some other medication (17.65%), not at home(7.69%), difficulty in giving tablet to children 2-5 years (4.98%), other (3.17%)	No	Compliance: those who took drug over those who received it
Shetty et al.	2012	India	2011	LF	DEC+ALB	Community	1026 eligible	77.77%	Lack of information about distribution of drugs (26%), old age (15%), sickness (1%), fear of side effects (58%)	No	Compliance: actual consumption of the DEC+ALB over total eligible population.
Sunderam et al.	2011	India	2011	LF	DEC+ALB	Community	4269 surveyed	19.48%	Reasons for not taking drug in presence of DD: not present at home during tha ttime (46.3%), empty stomach (54.3%), reluctant to swallow drug (73%), not acquainted with the programme (49%).	No	Compliance: number of people who took DEC+ALB in presence of DD over those who received it
Gupta et al.	2014	India	2012	LF	DEC	Community	618 eligible	67.96% overall; females 73.84%, males 62.34%	Persons not at home (42.42%), forget to take tablets (37.37%), fear of side effects (11.11%), had fever or minor ailment (4.04%), other (5.05%)	No	Compliance: number persons receiving tablets who actually consumed it (although calculations use eligible population as denominator)
Sharma & Kasar	2013	India	2012	LF	DEC	Community	1200 surveyed	66.66% overall; 42.82% Sagar district, 85.52% Damoh district	Drug given at home but not asked to take in presence of CDD (50%), did not receive drug (23%), previous side effects (9.4%), fear of side effects (8%), forgot to take (4.3%), asked to take it later (2.8%), other (2%)	No	Compliance: those who consumed drug out of those who received drug
Ghosh et al.	2013	India	2012	LF	DEC+ALB	Community	683 eligible	94.8% drug compliance; 93.7% effective coverage	Fear of side-effects (54.3%), not present at home (42.8%), no counseling for MDA (2.9%).	No	Those who took both DEC and Albendazole were considered compliant; Effective Coverage Rate was estimated as a product of coverage and compliance
Sunish et al.	2013	India	2012	LF	DEC+ALB	Community	2732 surveyed	89.8% compliance; 82.1% effective coverage	Drug distributor didn't visit (36.7%), fear of side reaction (23.7%), out of station (7.1%), not aware (5.3%), usually not taking any drug (4.7%), suffering from other chronic disease (3.3%), no disease (1.6%), no faith in drug distributor (1.2%), other (21.8%)	No	Treatment compliance: number of people who consumed the drug/population who received the drug X 100; Effective drug coverage: number of people who consumed the drug/population surveyed X 100
Adhikari et al.	2014	Nepal	2013	LF	DEC+ALB	Community	894 surveyed	71.6% overall; by village (95.4%, 52.5%, 63.6%)	n/a	Yes	The study defined "non-compliant as an adult member from the selected households, who either did not receive the drugs or received the drug but did not swallow it." Similarly, compliant was defined as an adult member from the selected households who received the drug and reported to swallow it. So, the compliance of MDA in this study is the number of people who swallowed the drugs completely." De…
Adhikari et al.	2015	Nepal	2013	LF	DEC+ALB	Community	894 surveyed	71.6%	Not aware about MDA campaign (22.6 %), feared of side effects (19.5 %) and fear of weakness (7.9 %), lack of trust of MDA (2.7%), pressure from fam and friends (0.8%), others (15.9%), no response (30.3%)	Yes (previous study)	The study defined "non-compliant as an adult member from the selected households, who either did not receive the drugs or received the drug but did not swallow it. Similarly, compliant was defined as an adult member from the selected households who received the drug and reported to swallow it. So, the compliance of MDA in this study is the number of people who swallowed the drugs completely." Den…
Kulkarni et al.	2014	India	2013	LF	DEC+ALB	Community	1022 surveyed	52.1% compliance; 42.8% effective coverage rate	Most common reasons for not consuming drugs: “Don’t want” (50.4%), fear of adverse drug reactions (24.6%), doubtful benefit from consumption (?); most common reasons for not consuming tablets in front of drug distributors: not taken food at the time of distribution (49.3%), lack of information (24.6%), not present at home at the time of drug distribution (14.8%)	No	Compliance is those who consumed tablet among those who received it; Effective coverage rate is proportion of actual beneficiaries in the given community who had consumed the drugs.
Fraser et al.	2005	Vanuatu	1998, 2002	LF	DEC+ALB	Community	1632 surveyed	99% reported swallowing drug (2002)	The most common reason (37%) given by people not taking part in the MDA was that they missed the drug distribution. Reasons for missing the distribution included being on the home farm, traveling at the time of distribution, and because the nurse did not come to their house. Only 3% reported not taking part in the MDA because they were afraid of the drugs and their side effects	No	Self-reported swallowing of drug over those who received it
Ramaiah et al.	2001	India	1998-1999	LF	DEC	Community	1919 comDT; 1950 HST surveyed	53% comDT; 59% HST	n/a	No	Compared two approaches: community-directed treatment (comDT) and traditional health services-organised drug delivery. Treatment compliance rate: number people who received and consumed drug/total population x 100
Ramaiah et al.	2000	India	1999	LF	DEC	Community	6482 surveyed	53.3%	Reasons limiting compliance: Poor awareness of benefits of the drug, Side effects/adverse reactions, Too many tablets, Misplaced drug, Forgot to take drug, Lacked confidence in drug distributor, Feeling healthy and not in need of drug (% not avaiable)	No	Treatment compliance rate: number of people who received and took drug/total population
Mathieu et al.	2006	Haiti	2000-2002	LF	DEC+ALB	Mixed	1767 surveyed; 392 adult interviews	Surveyed coverage for MDA 3: 78.5%; surveyed coverage MDA 1-3 among interviewed: 59.4%, 61.0%, and 67.3%; 41.9% took the drugs all 3 years; 32.1%, 7.4%, and 18.6% took the drugs twice, once and never, respectively.	Reasons for not taking drugs (data presented for all rounds): ‘Makes me ill’, not present during MDA, sick, too busy, pregnant, "Didn’t know I had to take the drugs", Other	No	"The survey coverage is defined as the total number of persons taking the medication divided by the total number of surveyed persons."
Ramzy et al.	2006	Egypt	unclear	LF	DEC+ALB	Community	MDA 1-4 study participants in Giza: 1012, 1026, 1010, 1116; in Qalubiya: 767, 770, 771, 778	Overall compliance: 86.7%, 95.5%, 90.1%, and 88.8% for rounds 1–4 of MDA	n/a	No	Compliance rates in study villages were estimated by dividing the number of study participants in survey households who reported having taken diethylcarbamazine and albendazole in the previous round of MDA by the total number of study participants who lived in these houses.
EL-Setouhy et al.	2007	Egypt	2000-2005	LF	DEC+ALB	Community	People surveyed in MDA rounds 1-5: 1,012; 1,025; 1,009; 1,115; 1,064	MDA rounds 1–4: 86.7%, 95.5%, 90.1%, and 88.8%	n/a	No	Compliance rates were estimated by dividing the number of study participants in survey households who reported having taken DEC and albendazole in the previous round of MDA by the total number of study participants who lived in these houses.
Nandha et al.	2007	India	unclear	LF	DEC	Community	Treatment rounds 1-5: 1179, 3195, 2976, 3127, 1953 surveyed	Compliance rate rounds 1-5: 83.3%, 82.0%, 84.1%, 68.4%, 68.1%; consumption rate 1-5: 72.1%, 60.9%, 78.8%, 65.2%, 52.9%	Reasons for non-consumption (% for all rounds presented in paper): aged, sick/under treatment, pregnant and lactating, fear of side reaction, forgot, no disease/not willing, out of station	No	Compliance rate: consumption of tablet out of those received tablets; consumption rate: consumption of tablet out of sampled population
Boyd et al.	2010	Haiti	2000-2007	LF	ALB	Community	564 surveyed	24% systematic non-compliance: 67.2% reported being treated during the most recent MDA (2007); 79% reported having taking pills in 2005 or earlier.	Reasons for non-compliance (calculated from data): Don’t know (40.4%), fear of side effects (27.5%), not in Leogane during MDA (16.5%), taking other medication (6.4%), had side effects previously (6.4%), pregnant (1.8%), don’t like to take pills (1.8%), the pills are bad (0.9%)	Yes	For noncompliance, participants were asked if they had ever participated in an MDA, if they had participated in the previous MDA (2007) and the MDA before that (2005). Systematic noncompliance was defined as never having participated in an MDA.
Regu et al.	2006	India	2001-2003	LF	DEC/DEC+ALB	Community	unspecified	MDA rounds 1-3: consumption rate of total population 34.9%, 39.8%, 41.7%; of eligible population 35.5%, 40.3%, 42.4%; of those who received drug 46.9%, 51.7%, 50%	Reasons for non-compliance for rounds 1-3: not necessary (31.8%, 52.9%, 42.9%), fear of side reactions (24.6%, 20.7%, 30.1%), treatment for other diseases (8.9%, 4.4%, 11.3%), no opinion/no response (19.2%, 2.5%, 6.5%), partial consumption (6.6%, 4.4%, 5.6%), others (8.9%, 15.1%, 3.6%)	No	Compliance referred to as consumption rate and presented in terms of total population, eligible population, and among those who received drug.
Babu et al. (a)	2006	India	2002, 2004	LF	DEC/DEC+ALB	Community	2002: 5726 surveyed; 2004: 4817 surveyed	2002: 42%; 2004: 67%	2002 MDA: fear of adverse reactions (82%)	No	Compliance: percentage of individuals who consumed tablets of total eligible population	*this study reports some results from Bab & Kar 2004
King et al.	2011	American Samoa	2002-2005	LF	DEC+ALB	Community	1597 surveyed; 261 interviewed	2004 post-MDA surveys: 86.4% compliance; 2002-2005 MDA interviews: 94.6% reported taking tablets at least once; 73.6% reported taking tablets every MDA; and 81.6% reported taking tablets during the 2004 MDA	n/a	No	"The program defined coverage as the proportion of the total population ingesting the drug; in most instances, this was directly observed by the distributor."
Rao et al.	2014	Sri Lanka	2002-2006	LF	DEC+ALB	Community	varying population sizes across 19 study sites	Compliance range 25.3%-89.7% across public health inspector areas	n/a	No	Referred to as 'rates for ingestion'; unspecified denominator
Kumar & Sachan	2014	India	2004-2009	LF	DEC+ALB	Community	3912 targeted	At the end of round 6, 2.1% ‘remained untouched’ by MDA, 16.5% ingested once, 10% twice, 9.2% thrice, 11.3% 4 times, 15.6% 5 times, 18.4% 6 times and 16.9% every time the MDA was given; 97.9% ingested at least once during study.	n/a	No	Referred to as compliance/participation in each round (ingesting drug)
Simonsen et al.	2013	Tanzania	2004-2010	LF	IVM+ALB	Mixed	Community MDA rounds 1-6: 975, 1009, 883, 930, 778 and 1462; School MDA rounds 1-6: 859, 676, 776, 836, 704 and 746	MDA 1-6 surveyed treatment coverage: 82.3% comm, 80% school; 79% comm, 68.2%; 69.9% comm, 61.2% school; 66.8% comm, 32.9% school; 86.4% comm, 43.1% school; 67.9% comm, 50.3% school	n/a	No	Referred to as 'surveyed community/school coverage' and assessed by self-reporting in interviews following each MDA (distinction made between reported coverage)	*ideal study design
Koroma et al.	2013	Sierra Leone	2008-2010	LF	IVM+ALB	Community	Over 4 million targeted each year during the 3 years of tx (14,253 villages)	Overall EDC* of 70.1%, 74.1% and 75.2% in 2008, 2009 and 2010 respectively at the national level	n/a	No	"*Epidemiological drug coverage (EDC), otherwise known as Programme coverage, is the treatment coverage reported using total population of IU as denominator and is calculated as the number of people who were reported to have ingested the medicines for LF divided by total population in IU multiplied by 100."
Sinha et al.	2012	India	2009-2010	LF	DEC/DEC+ALB	Community	2009: 630; 2010: 754 surveyed	2009 compliance: 70.5%, effective coverage 59.3%; 2010 compliance: 66.9%, effective coverage 57%	Drug distributors not visiting the households, lack of confidence upon some drug distributors, people not feeling the necessity for consumption of MDA as they were healthy or did not have any symptoms, forget to consume, too many tablets to be taken at a time, fear of side effects especially in case of children and poor awareness regarding the benefits of MDA. Fear of side effects was the most fr…	Yes	Compliance: "proprotion of covered people consuming the drugs"; Effective coverage defined as proportion of compliance in respect to eligible population
Nandha et al.	2013	India	2009-2010; previous years	LF	DEC	Community	2009 MDA: 1634; 2010 MDA: 1583 surveyed; in-depth questionnaire: 318 interviewed	Average for both rounds 67.7% compliance; 2010 compliance: 58.4%; 2011 compliance: 76.1%; in-depth study: 20.8% systematic non-compliance.	Reasons for systematic non-compliance: fear of side effects (10.4%), no disease- why take medicine? (3.5%), out of station (1.9%), current chronic disease (1.9%), no faith in the tablet (1.3%), not received tablet (0.9%), do not like taking medicine (0.6%), not aware of the programme (0.3%)	No	"The results are reported in terms of proportion of people who received tablets out of sampled (coverage of drug distribution), consumed the drugs (consumption out of sampled population) and compliance (consumption out of those who received tablets)"
Haider et al.	2014	India	2009-2011	LF	DEC+ALB	Community	Eligible population 2009-2011: 2434, 2455, 2482	Total compliance 2009, 2010, 2011: 20.96%, 25.79%, 55.59%	n/a	No	Drug compliance: "number of persons who ingested DEC+ALB together in presence of drug distributor during MDA campaign. It is calculated as the total number of persons who ingested drug divided by total number of persons who received the drug and is expressed as percentage."
Mehta et al.	2012	India	unclear	LF	DEC+ALB	Community	1163 eligible	Compliance: 82.4% urban, 70.2% rural; effective coverage: urban 76.1 %, 67% rural	Forgot/Forgot to take drugs after meal (57% urban, 48.8% rural); don’t feel need to take drug (8.3% u, 20% r); don’t like to take drug (6.4% u, 1.2% r); unavailable at home during visit of DD (18.2% r); no specific reason given about not consuming the drugs (10% r); will take drug after consulting family doctor (1.8% r); drugs given by DDs lost in house (5.5% u); drugs not consumed due to fear of…	No	Compliance: those ingesting drug over total coverage population; effective coverage: compliant population/eligible population x 100
CDC - MMWR report	2013	Haiti	2011-2012	LF	DEC+ALB	Mixed	6345 surveyed	71% (CI: 69-74%) reported swallowing; 23% no; 6% don't know	n/a	Yes	Self-reported swallowing of tablets. Denominator not specified
Njomo et al. (data presented previously but summarised here)	2012	Kenya	unclear	LF	DEC+ALB	Community	unspecified	The Programme data for three MDA rounds in Kwale and Malindi districts show declining compliance levels from 85% to 71% to 64.3% and 77% to 76% to 62.8% respectively.	Reasons for not taking drugs (for high and low compliers respectively): absent (9.4%, 7.4%); CDD didn't come (15.7%, 5%); not necessary (3%, 1.5%); fear of side effects (1.8%, 2.5%); fear of size of tablets (0.2%, 0%); drugs are for those with chronic signs (3%, 3.7%)	No	Compliance: proportion of eligible populations who receive and swallow the drugs
Abd Elaziz et al.	2013	Egypt	unclear	LF	DEC+ALB	Community	2859 surveyed	85.3% (CI: 83.9–86.5%) surveyed compliance rate (did not correct for ineligible pop); 88.3% excl. pregnant women	Not at home (28.3%), pregnancy (23.3%), fear of adverse events (12.6%), team did not deliver drugs (10.9%), breastfeeding (7.3%), dislike medicine (4.5%), liver disease (1.9%), no excuse (11.2%)	Yes	Self-reported swallowing of tablets; total popuation used as denominator (includes ineligible)
Gyapong et al.	2001	Ghana	unclear	LF	IVM	Community	810 surveyed covering 3278 people	63.3%	n/a	No	Referred to as both compliance and treatment coverage (defined as the percentage of respondents who reported to have received and swallowed the tablets)
Weil et al.	2008	Papua New Guinea	unclear	LF	DEC+ALB	Community	MDA round 1-3: 972, 100, 971 (census)	MDA round 1-3: 68.4%, 76.4%, 73.9%	n/a	No	"MDA compliance rates were estimated by dividing the number of people who ingested DEC with ALB by the number of village residents in the census who were at least 2 years of age. This is similar to ‘‘observed coverage’’ in GPELF guidelines. However, persons ineligible for treatment (e.g. pregnant women) are included in the denominator for our compliance calculations but not in the GPELF observed …
*some studies may involve combinations of drugs (i.e. DEC+ALB) yet refer to only one drug (i.e. DEC) in the paper; the table includes only those drugs specifically named in the studies
**when available, the surveyed/interviewed population was taken as the sample; otherwise, eligible or total study population was taken
***only when statistically supported
